# Supplementary material for: A radio-detected type Ia supernova with helium-rich circumstellar material
Source: Nature. 2023 May 17;617(7961):477–82. doi: 10.1038/s41586-023-05916-w (PMC10191849; doi:10.1038/s41586-023-05916-w)
Supplement: Supplementary file 1 — Optical photometry of SN 2020eyj from the ZTF and affiliated programmes. The values are in observed magnitudes and not corrected for galactic extinction. Phase is relative to the first detection epoch, in rest-frame days. [file 41586_2023_5916_MOESM1_ESM.csv]

mjd	phase	filter	mag	emag	limmag	instrument
58909.278	-5.8	g	-	-	19.93	P48+ZTF
58909.319	-5.7	r	-	-	20.38	P48+ZTF
58911.215	-3.9	r	-	-	19.27	P48+ZTF
58911.402	-3.7	g	-	-	20.25	P48+ZTF
58912.290	-2.8	g	-	-	19.95	P48+ZTF
58912.402	-2.7	r	-	-	20.04	P48+ZTF
58913.235	-1.9	r	-	-	19.59	P48+ZTF
58913.278	-1.9	g	-	-	19.80	P48+ZTF
58914.233	-1.0	g	-	-	18.61	P48+ZTF
58915.212	0.0	g	19.66	0.20	19.29	P48+ZTF
58915.371	0.2	r	19.11	0.09	19.56	P48+ZTF
58939.207	23.3	r	17.24	0.01	20.25	P48+ZTF
58939.209	23.3	r	17.30	0.01	20.28	P48+ZTF
58939.221	23.3	r	17.23	0.02	19.87	P48+ZTF
58939.317	23.4	g	17.86	0.03	19.74	P48+ZTF
58941.180	25.2	r	17.27	0.05	-0	P60+SEDM
58941.250	25.3	g	17.96	0.03	19.86	P48+ZTF
58954.234	37.9	r	17.65	0.02	20.44	P48+ZTF
58954.278	37.9	g	18.77	0.04	20.37	P48+ZTF
58962.245	45.7	g	18.95	0.04	20.63	P48+ZTF
58962.266	45.7	r	18.11	0.02	20.25	P48+ZTF
58964.206	47.6	g	19.00	0.04	20.76	P48+ZTF
58964.207	47.6	g	19.10	0.04	20.57	P48+ZTF
58965.243	48.6	g	19.03	0.04	20.80	P48+ZTF
58967.237	50.5	g	19.19	0.05	20.44	P48+ZTF
58967.238	50.5	g	19.14	0.05	20.37	P48+ZTF
58968.233	51.5	g	19.04	0.04	20.64	P48+ZTF
58968.268	51.5	g	19.09	0.04	20.47	P48+ZTF
58971.265	54.4	g	19.01	0.07	19.60	P48+ZTF
58973.172	56.3	r	18.39	0.05	19.43	P48+ZTF
58973.246	56.3	g	19.02	0.09	19.43	P48+ZTF
58973.247	56.3	g	19.02	0.09	19.54	P48+ZTF
58976.192	59.2	g	19.02	0.09	19.52	P48+ZTF
58976.248	59.3	r	18.69	0.07	19.34	P48+ZTF
58979.229	62.2	g	18.98	0.04	20.57	P48+ZTF
58985.190	67.9	g	18.95	0.03	20.81	P48+ZTF
58985.211	68.0	r	18.73	0.03	20.58	P48+ZTF
58986.206	68.9	g	19.03	0.04	20.63	P48+ZTF
58991.174	73.7	g	18.95	0.03	20.67	P48+ZTF
58995.186	77.6	g	18.85	0.03	20.68	P48+ZTF
58995.187	77.6	g	19.02	0.03	20.61	P48+ZTF
59001.229	83.5	r	18.87	0.10	19.37	P48+ZTF
59004.249	86.4	r	19.15	0.11	19.40	P48+ZTF
59011.240	93.2	r	18.99	0.05	20.14	P48+ZTF
59014.204	96.1	g	18.88	0.04	20.43	P48+ZTF
59014.222	96.1	r	19.01	0.05	20.23	P48+ZTF
59018.228	100.0	r	19.11	0.07	19.78	P48+ZTF
59021.215	102.9	g	18.98	0.04	20.45	P48+ZTF
59021.245	102.9	r	19.13	0.06	20.08	P48+ZTF
59024.207	105.8	g	18.70	0.07	19.70	P48+ZTF
59024.224	105.8	r	19.03	0.13	19.12	P48+ZTF
59038.175	119.4	r	18.98	0.08	19.70	P48+ZTF
59038.179	119.4	r	19.19	0.08	19.88	P48+ZTF
59038.184	119.4	r	19.17	0.07	19.89	P48+ZTF
59038.189	119.4	r	19.29	0.09	19.79	P48+ZTF
59040.184	121.3	r	19.17	0.09	19.64	P48+ZTF
59040.189	121.3	r	19.09	0.13	19.05	P48+ZTF
59040.194	121.3	r	19.00	0.23	18.28	P48+ZTF
59042.175	123.3	r	19.10	0.10	19.44	P48+ZTF
59042.180	123.3	r	19.13	0.08	19.68	P48+ZTF
59042.185	123.3	r	19.22	0.09	19.77	P48+ZTF
59042.190	123.3	r	19.05	0.08	19.67	P48+ZTF
59044.174	125.2	r	19.07	0.10	19.46	P48+ZTF
59044.179	125.2	r	19.16	0.09	19.62	P48+ZTF
59044.184	125.2	r	19.15	0.10	19.60	P48+ZTF
59044.189	125.2	r	19.17	0.10	19.58	P48+ZTF
59046.169	127.1	r	19.39	0.19	19.01	P48+ZTF
59046.174	127.1	r	19.13	0.11	19.43	P48+ZTF
59046.179	127.2	r	19.21	0.11	19.48	P48+ZTF
59048.167	129.1	r	18.91	0.10	19.26	P48+ZTF
59048.172	129.1	r	19.07	0.10	19.52	P48+ZTF
59048.177	129.1	r	19.22	0.10	19.64	P48+ZTF
59048.182	129.1	r	19.11	0.08	19.77	P48+ZTF
59050.166	131.0	r	18.97	0.16	18.66	P48+ZTF
59050.171	131.0	r	19.02	0.14	19.00	P48+ZTF
59050.176	131.0	r	19.52	0.18	19.22	P48+ZTF
59050.181	131.0	r	19.38	0.14	19.31	P48+ZTF
59129.515	208.1	r	19.62	0.13	19.55	P48+ZTF
59129.519	208.1	r	19.68	0.16	19.54	P48+ZTF
59129.524	208.1	r	19.59	0.13	19.54	P48+ZTF
59129.529	208.1	r	19.69	0.14	19.50	P48+ZTF
59129.533	208.1	r	19.54	0.15	19.33	P48+ZTF
59131.517	210.0	r	19.48	0.21	18.91	P48+ZTF
59131.522	210.0	r	19.64	0.28	18.71	P48+ZTF
59131.527	210.0	r	19.71	0.29	18.70	P48+ZTF
59131.531	210.0	r	19.68	0.22	19.24	P48+ZTF
59131.536	210.0	r	19.34	0.21	18.86	P48+ZTF
59135.519	213.9	r	19.57	0.11	19.82	P48+ZTF
59135.524	213.9	r	19.61	0.13	19.75	P48+ZTF
59135.529	213.9	r	19.43	0.12	19.61	P48+ZTF
59135.533	213.9	r	19.48	0.13	19.46	P48+ZTF
59135.538	213.9	r	19.70	0.24	19.03	P48+ZTF
59137.521	215.8	r	19.68	0.11	19.89	P48+ZTF
59137.525	215.8	r	19.69	0.13	19.85	P48+ZTF
59137.530	215.8	r	19.36	0.09	19.74	P48+ZTF
59137.535	215.8	r	19.38	0.12	19.49	P48+ZTF
59137.539	215.9	r	19.60	0.20	19.12	P48+ZTF
59139.520	217.8	r	19.71	0.13	19.80	P48+ZTF
59139.525	217.8	r	19.47	0.10	19.80	P48+ZTF
59139.530	217.8	r	19.37	0.10	19.74	P48+ZTF
59142.497	220.7	g	19.02	0.04	20.36	P48+ZTF
59142.536	220.7	r	19.48	0.09	20.04	P48+ZTF
59144.508	222.6	g	19.06	0.04	20.54	P48+ZTF
59144.538	222.6	r	19.42	0.08	19.99	P48+ZTF
59150.509	228.4	r	19.66	0.04	-0	P60+SEDM
59150.512	228.4	g	19.29	0.05	-0	P60+SEDM
59150.517	228.5	g	19.11	0.05	20.22	P48+ZTF
59150.546	228.5	r	19.75	0.23	19.19	P48+ZTF
59152.475	230.4	r	19.27	0.17	19.03	P48+ZTF
59152.545	230.4	g	19.03	0.08	19.58	P48+ZTF
59155.487	233.3	r	19.71	0.16	19.48	P48+ZTF
59157.493	235.2	r	19.62	0.14	19.48	P48+ZTF
59157.510	235.2	g	19.17	0.13	19.28	P48+ZTF
59159.492	237.2	r	19.75	0.12	19.71	P48+ZTF
59159.524	237.2	g	19.02	0.06	19.88	P48+ZTF
59165.433	242.9	r	19.66	0.10	19.98	P48+ZTF
59165.517	243.0	g	19.04	0.04	20.49	P48+ZTF
59168.509	245.9	g	19.12	0.05	20.38	P48+ZTF
59168.529	245.9	r	19.86	0.09	20.33	P48+ZTF
59169.195	246.6	i	20.08	0.22	20.95	LT+IOO
59169.196	246.6	r	19.67	0.12	20.94	LT+IOO
59169.199	246.6	z	18.61	0.16	20.96	LT+IOO
59170.487	247.8	g	19.11	0.04	20.55	P48+ZTF
59170.547	247.9	r	19.84	0.10	20.24	P48+ZTF
59173.486	250.8	g	19.17	0.06	20.32	P48+ZTF
59175.516	252.7	r	19.41	0.26	18.80	P48+ZTF
59175.529	252.7	g	18.97	0.16	18.90	P48+ZTF
59176.477	253.7	i	19.32	0.11	19.59	P48+ZTF
59177.531	254.7	g	19.21	0.05	20.50	P48+ZTF
59180.484	257.5	g	19.38	0.15	19.17	P48+ZTF
59180.546	257.6	r	19.84	0.18	19.46	P48+ZTF
59181.411	258.4	r	19.89	0.21	19.37	P48+ZTF
59181.442	258.5	i	19.57	0.23	19.01	P48+ZTF
59182.429	259.4	r	19.64	0.13	19.77	P48+ZTF
59182.488	259.5	r	19.96	0.21	19.51	P48+ZTF
59182.562	259.6	g	19.12	0.09	19.63	P48+ZTF
59183.384	260.4	g	19.62	0.32	18.34	P48+ZTF
59183.527	260.5	g	19.46	0.05	20.43	P48+ZTF
59184.379	261.3	g	19.46	0.08	19.90	P48+ZTF
59184.445	261.4	g	19.04	0.10	19.35	P48+ZTF
59184.508	261.5	r	19.88	0.16	19.69	P48+ZTF
59185.507	262.4	g	19.11	0.09	19.64	P48+ZTF
59185.508	262.4	g	19.17	0.08	19.75	P48+ZTF
59185.527	262.4	r	19.88	0.15	19.84	P48+ZTF
59185.528	262.4	r	19.89	0.13	19.83	P48+ZTF
59186.542	263.4	g	19.58	0.24	18.87	P48+ZTF
59187.464	264.3	r	19.87	0.25	19.20	P48+ZTF
59187.533	264.4	g	19.19	0.11	19.42	P48+ZTF
59187.533	264.4	g	19.30	0.11	19.44	P48+ZTF
59192.506	269.2	r	19.76	0.21	19.29	P48+ZTF
59192.523	269.2	r	20.16	0.09	21.57	LCOGT1m+Sinistro
59192.523	269.2	r	20.12	0.09	21.57	LCOGT1m+Sinistro
59192.525	269.2	i	20.17	0.13	21.26	LCOGT1m+Sinistro
59194.499	271.2	r	19.92	0.08	20.48	P48+ZTF
59194.532	271.2	g	19.37	0.05	20.52	P48+ZTF
59198.475	275.0	r	19.86	0.10	20.10	P48+ZTF
59198.506	275.0	g	19.31	0.05	20.58	P48+ZTF
59199.488	276.0	i	19.31	0.11	19.48	P48+ZTF
59200.466	276.9	g	19.28	0.13	19.45	P48+ZTF
59200.517	277.0	r	19.85	0.22	19.36	P48+ZTF
59202.470	278.9	i	19.51	0.12	19.57	P48+ZTF
59203.484	279.9	r	20.16	0.15	20.08	P48+ZTF
59205.431	281.8	g	19.36	0.06	20.46	P48+ZTF
59215.422	291.5	g	19.32	0.24	18.74	P48+ZTF
59216.500	292.5	i	20.28	0.39	19.09	P48+ZTF
59219.394	295.3	i	19.65	0.17	19.38	P48+ZTF
59219.421	295.3	g	19.51	0.12	19.69	P48+ZTF
59219.476	295.4	r	20.17	0.15	20.07	P48+ZTF
59221.404	297.3	r	20.31	0.17	20.10	P48+ZTF
59221.478	297.3	g	19.54	0.08	20.18	P48+ZTF
59222.435	298.3	i	19.56	0.15	19.52	P48+ZTF
59223.401	299.2	g	19.58	0.09	20.10	P48+ZTF
59223.463	299.3	r	20.45	0.22	19.87	P48+ZTF
59225.412	301.2	r	20.15	0.16	20.04	P48+ZTF
59225.435	301.2	i	19.76	0.20	19.35	P48+ZTF
59225.443	301.2	g	19.67	0.09	20.20	P48+ZTF
59228.436	304.1	g	19.57	0.06	20.45	P48+ZTF
59228.476	304.1	r	20.24	0.10	20.54	P48+ZTF
59228.532	304.2	i	20.07	0.18	19.70	P48+ZTF
59230.443	306.0	r	20.32	0.14	20.37	P48+ZTF
59230.464	306.1	g	19.53	0.06	20.66	P48+ZTF
59231.347	306.9	i	19.86	0.17	19.56	P48+ZTF
59232.435	308.0	g	19.45	0.05	20.90	P48+ZTF
59232.485	308.0	r	20.34	0.13	20.34	P48+ZTF
59248.344	323.4	i	20.05	0.21	19.59	P48+ZTF
59249.423	324.5	g	19.84	0.16	19.75	P48+ZTF
59250.454	325.5	g	19.84	0.09	20.20	P48+ZTF
59251.349	326.3	i	19.91	0.18	19.53	P48+ZTF
59251.402	326.4	g	19.77	0.07	20.73	P48+ZTF
59251.446	326.4	r	20.76	0.17	20.50	P48+ZTF
59253.351	328.3	r	20.51	0.14	20.41	P48+ZTF
59253.361	328.3	g	19.80	0.08	20.62	P48+ZTF
59254.361	329.3	i	20.02	0.14	19.93	P48+ZTF
59255.363	330.2	g	19.90	0.07	20.79	P48+ZTF
59255.402	330.3	r	20.63	0.12	20.74	P48+ZTF
59256.390	331.2	r	20.82	0.13	20.80	P48+ZTF
59257.376	332.2	g	19.87	0.13	20.00	P48+ZTF
59257.415	332.2	r	20.80	0.26	20.12	P48+ZTF
59258.327	333.1	r	20.38	0.18	20.01	P48+ZTF
59260.338	335.1	i	20.63	0.32	19.66	P48+ZTF
59262.347	337.0	r	20.65	0.15	20.55	P48+ZTF
59262.409	337.1	g	19.81	0.07	20.59	P48+ZTF
59264.306	338.9	r	20.47	0.18	20.12	P48+ZTF
59264.354	339.0	g	19.75	0.06	20.80	P48+ZTF
59264.383	339.0	i	20.35	0.17	19.98	P48+ZTF
59266.332	340.9	r	20.89	0.39	19.62	P48+ZTF
59266.415	341.0	g	19.95	0.13	20.00	P48+ZTF
59267.270	341.8	r	20.71	0.31	19.87	P48+ZTF
59267.286	341.8	g	19.99	0.18	19.69	P48+ZTF
59267.309	341.8	r	20.73	0.31	19.74	P48+ZTF
59267.351	341.9	i	20.48	0.37	19.38	P48+ZTF
59267.360	341.9	g	19.79	0.15	19.69	P48+ZTF
59268.171	342.7	g	20.00	0.25	19.39	P48+ZTF
59268.276	342.8	r	20.67	0.23	19.95	P48+ZTF
59268.353	342.9	r	20.71	0.26	20.02	P48+ZTF
59268.357	342.9	r	21.17	0.39	20.08	P48+ZTF
59268.430	342.9	g	19.88	0.13	20.06	P48+ZTF
59268.490	343.0	g	19.78	0.10	20.17	P48+ZTF
59269.234	343.7	g	20.20	0.27	19.60	P48+ZTF
59269.310	343.8	r	20.91	0.33	19.81	P48+ZTF
59270.382	344.8	g	19.86	0.23	19.36	P48+ZTF
59273.309	347.7	g	19.76	0.36	18.64	P48+ZTF
59273.379	347.7	g	19.75	0.38	18.64	P48+ZTF
59274.479	348.8	g	19.37	0.21	18.90	P48+ZTF
59275.213	349.5	g	19.92	0.21	19.55	P48+ZTF
59275.339	349.6	r	20.92	0.39	19.76	P48+ZTF
59278.265	352.5	g	20.10	0.11	20.37	P48+ZTF
59278.361	352.6	i	20.25	0.28	19.48	P48+ZTF
59278.412	352.6	r	21.13	0.40	19.95	P48+ZTF
59281.254	355.4	r	20.80	0.18	20.55	P48+ZTF
59291.239	365.1	r	21.15	0.25	20.45	P48+ZTF
59291.269	365.1	i	21.07	0.40	19.83	P48+ZTF
59291.286	365.1	g	20.31	0.13	20.38	P48+ZTF
59293.236	367.0	r	21.27	0.34	20.33	P48+ZTF
59293.298	367.1	g	20.22	0.11	20.63	P48+ZTF
59294.296	368.0	i	20.48	0.23	19.72	P48+ZTF
59308.920	382.2	r	21.16	0.11	21.24	NOT+ALFOSC
59308.930	382.3	i	21.34	0.09	21.25	NOT+ALFOSC
59308.940	382.3	g	20.21	0.12	21.61	NOT+ALFOSC
